# Supplementary material for: Novel Peptide–Drug Conjugates with Dual Anticancer Activity
Source: Int J Mol Sci. 2024 Nov 19;25(22):12411. doi: 10.3390/ijms252212411 (PMC11594562; doi:10.3390/ijms252212411)
Supplement: Supplementary file 1 [file ijms-25-12411-s001.zip]

Archive with 1 entries (1 files):
- ijms-3291174-supplementary.pdf
